# Supplementary material for: Identification and Characterization of Cinnamyl Alcohol Dehydrogenase Encoding Genes Involved in Lignin Biosynthesis and Resistance to Verticillium dahliae in Upland Cotton (Gossypium hirsutum L.)
Source: Front Plant Sci. 2022 Apr 28;13:840397. doi: 10.3389/fpls.2022.840397 (PMC9096875; doi:10.3389/fpls.2022.840397)
Supplement: Supplementary file 1 [file Data_Sheet_1.xlsx]

## Sheet: Table S1
Table S1.Quantification of H-, G-, and S-units of lignin in stems of TRV:00, TRV:CAD35, TRV:CAD45 and TRV:CAD43 VIGS plants at 48-hours post-infection by V. dahliae.
	Sample name	monomer yields			total yields	molar ratios
		H	G	S		S/G
+H2O	TRV:00	1.09±0.05	12.3±1.5	12.1±1.6	25.5	0.98
	TRV:CAD35	0.92±0.06	8.4±0.5	8.8±0.4	18.1	1.05
	TRV:CAD45	0.88±0.08	9.1±0.2	8.3±0.8	18.3	0.91
	TRV:CAD43	1.07±0.04	8.5±0.7	7.6±0.4	17.2	0.89
+V. dahliae	TRV:00	1.04±0.06	20.7±2.6	19.1±2.2	40.8	0.92
	TRV:CAD35	1.01±0.07	10.2±0.8	9.7±1.1	20.9	0.95
	TRV:CAD45	0.97±0.05	10.3±0.6	10.4±0.7	21.7	1.01
	TRV:CAD43	1.11±0.09	11.1±1.0	9.9±0.9	22.1	0.89
Yields (μmol/g of Klason Lignin) of Lignin-Derived Thioacidolysis Monomers from Various Lignocellulosic Materials, Measured by GC−MS. H, p-hydroxyphenyl monomer; G, guaiacyl monomer; S, syringyl monomer.

## Sheet: Table S2
Table S2. The gene ID and corresponding gene name of all GhCADs.
Gene ID	Gene Name
Gh_A01G0872	GhCAD1
Gh_D01G0907	GhCAD2
Gh_A01G1605	GhCAD3
Gh_D01G1853	GhCAD4
Gh_A02G0682	GhCAD5
Gh_A02G0689	GhCAD6
Gh_D02G0730	GhCAD7
Gh_D02G0732	GhCAD8
Gh_D02G0733	GhCAD9
Gh_A02G1209	GhCAD10
Gh_A02G1320	GhCAD11
Gh_A02G1398	GhCAD12
Gh_D03G0324	GhCAD13
Gh_D03G0326	GhCAD14
Gh_D03G0457	GhCAD15
Gh_A03G1638	GhCAD16
Gh_A04G1326	GhCAD17
Gh_A05G1579	GhCAD18
Gh_D05G1757	GhCAD19
Gh_A06G0272	GhCAD20
Gh_D06G0296	GhCAD21
Gh_A07G1441	GhCAD22
Gh_D07G1535	GhCAD23
Gh_A07G1856	GhCAD24
Gh_D07G2065	GhCAD25
Gh_D08G1170	GhCAD26
Gh_A09G0377	GhCAD27
Gh_D09G0399	GhCAD28
Gh_A10G1939	GhCAD29
Gh_A11G0521	GhCAD30
Gh_D11G0605	GhCAD31
Gh_D11G0606	GhCAD32
Gh_A11G1873	GhCAD33
Gh_A11G1874	GhCAD34
Gh_D11G1980	GhCAD35
Gh_D11G2098	GhCAD36
Gh_A12G0193	GhCAD37
Gh_D12G0195	GhCAD38
Gh_A12G2203	GhCAD39
Gh_A12G2365	GhCAD40
Gh_A12G2366	GhCAD41
Gh_D12G2382	GhCAD42
Gh_D12G2500	GhCAD43
Gh_A12G2568	GhCAD44
Gh_A12G2571	GhCAD45
Gh_D12G2787	GhCAD46

## Sheet: Table S3
Table S3. Primers list for qRT-PCR analyses.
Gene Name	Forward primer 5'-3'	Reverse primer 5'-3'
GhUBQ7	GAAGGCATTCCACCTGACCAAC	CTTGACCTTCTTCTTCTTGTGCTTG
GhPR10-5	GGCGACTATGTGATCACTGAAGATG	GGGGTTAGCCAAGAGGTAAGCTT
GhPR10-11	CGACTATGTGATCACTGAAGATGAG	CAGGGTTAGCCAAGAGGTAAGCTT
GhCAD1	GAGTGGATGTGAACCCAGATAA	CCTGGCTTAGAGATTCATTCCC
GhCAD3	GGGTTTGGCAACATTTACAG	ACCGCCCCGCTTGATAAAGT
GhCAD4	GTGCGAACTGCTTAGGATCA	AGGTCGAGGTTCCAACAAAG
GhCAD6	TGATATTCCTGCTGTCGTTGAG	GAAGGGAACAGAGTGAGTGATG
GhCAD8	GAGGATCATTGGCGTTGATTTG	GAGGATCATTGGCGTTGATTTG
GhCAD9	ACTTCCTAGGCACCTCTACTT	GGACATTCCGCAGCTTAGAA
GhCAD10	GGCGTTGACTATGGCTTTGA	GGCTCTTCTACTCCCATCTGTA
GhCAD11	GAGAAATGAATGGGGTTTCACC	TTCTCCAGGTCCTGCTCGCA
GhCAD15	GAGAAATGACTGGGGTTTCTCC	CCCAACCCGGTCACCAATATTG
GhCAD19	GGCATTTTCTGGGATGGTTCC	TATCCCAGCACACAACAGTGG
GhCAD20	TATGGTGGTGCCTGTCTTTC	GGCATTTCAGCGACCAATTT
GhCAD21	GTGCATTGGATTGGCTTCAC	TGCATCTCCACTCCTAGTATCA
GhCAD22	CTGGTGCCTCGAGAGTAATTG	GGACCTGCTGAATCGGTTTAT
GhCAD23	AGCAAGAGCCGATTCTCAATAA	GGTCAACCTTTGCAACACTAAC
GhCAD24	CCTATGCGGCAAAGTTAGGA	GTGCCCATGAAGTGGTAGATAG
GhCAD26	GGGAGGTGTAGACTACAGCT	CTCCATTGGATGGAGAGGCA
GhCAD27	GCACCTAGGATCGTCATTGTAG	CTTCAGCTACGTCCTGCATATC
GhCAD30	CCAAGGGCCAAACTTCATTATTC	ACATGGTCACCGGGTTTAAG
GhCAD32	CTCTGCCACACTGATGTTTACT	CCTCACCCAAACTCTCAACAA
GhCAD33	CTGACCAAGACGAACTACAG	GGTAACTCGAGTGGCTCACT
GhCAD34	TCAGCTTCAGGCTGCTAATG	TCAGCTTCAGGCTGCTAATG
GhCAD35	CTTATGCCCATCAACTACCC	ACAAGAGCTTACCAGGCACC
GhCAD36	GTGACCAAGACGAACTACAG	GGTACCTCAAGTGGCTCGTA
GhCAD37	TTCACCCACTTGAGCCTTAC	TCACCAAGCATGACCATAGG
GhCAD38	TGGTCATGCTTGGGAGAAAG	ATCCATCTTCACCACCTCAATC
GhCAD39	CCTGCAAGCCTTAATATGGG	GCCTTTCAAGAGCTTCATTG
GhCAD40	CGTGGACGACTATCGACTATCT	CTCCTACTGCTCCCATCATTTC
GhCAD42	CAAGCCTTAATCCGGGTATG	CTTTACCAGCCTTTCCAAAGC
GhCAD43	CGTGGACGACTATCGACTATCT	CTTCGGGTATGTCCTGCATATT
GhCAD45	GTGATCAGCACATCTCCGAATA	CCCTGAAGTTGATCTTGGTCTC
AtACTIN2	GGAATCCACGAGACAACCTATAA	GTCAGCGATACCTGAGAACATAG
GhICS	GTCTTCAGCCACCTAATGGACCCGC	GCTCTGGATTCACCTCTAGCACG
GhNPR1	AAGCCTTGCCTCAACCCATT	CGTCACAGTATGCCACAGCGTAGT
GhPR1	CAATGGACCTTACGGGGAGAAT	GCACCCGACTCTCTTGGTTCTG
GhPR2	TACGCTCTGTTCACCGCCCA	CACTCGTCCCGACTGCTCCC
GhPR5	CCCGTCACCCTGGTAGAGTT	TGCATATTGGCAATCCCCTG
GhPAL1	AACGAGCAAGGCATATTTGAAGAG	CTTGTCAGGAGCAACACCATCA
GhPAL2	TATGGTCCAGAAGCGGATGTGT	CTACCCCATCAACCTGAACCCA
Gh4CL2	CTCCGATTGTGCCACCGATAGT	GCTTCTGTCATTCCATAACCCC
GhHCT	CTGAAAGCACAGCAATCTCCAT	CCAAAGTAACCAGGTGGGAGTG
GhCCoAOMT	TGGTGAAGGTTGGTGGTTTGAT	CATGCAAATCTCAATCCTGGGG
GhCOMT1	ACGATTGGAGCGATGAGCACTG	AACCTTGAAACCCAGCACTCCT
GhF5H3	TGGATGTGATGTTCGGTGGGAC	GATACCCCGCCACTATTGCCTC
GhCCR1	GGGCAGTTCCCTTAATTAAA	AGGACGTTCACTAGGATCTT
GhCCR2	CGGAATCGTTCTACTAGAGA	GTTCCGGTCGATAATGGCAG
GhJAZ3	TTCGCTTTGCCTTCGGTTATT	TGCCTACTCGTTGCCTGTTGT
GhJAZ10	TGAATAATTAAGGACGGGGTGTTC	ATCAGACCGTCGAGACAAGCATTA
GhMYC2-2	CCCAGCTTCCGTGCTTTATTTT	GGAGGAAGGACTTTGATGGGT
GhMYC2-3	TCCAAAATCGGAAGTGAGATATAG	GGTTGTGTTGTGTGCTACCAGG

## Sheet: Table S4
Table S4. Primers list for constructs of pTRV2 and p1300-GFP.
Primer Name	Forward primer 5'-3'	Reverse primer 5'-3'
TRV:CAD35	GAAGAATTCCTCTTATGTGCTGGAG	CCCGGTACCTGATTTATTCCCTAAA
TRV:CAD45	CCCGAATTCACTTCCATCTACCCTC	TTTGGTACCGATGTGCAAACCAGGC
TRV:CAD43	CCCGAATTCATTCATGGTTCTCTTGCCC	AACGGTACCTGCTCCCATCACTTCACA
TRV:CAD8	CCCGAATTCGTTGATTTGAACCCCA	CTTGGTACCGACAGTCTTCTCATTC
TRV:CAD1	GCCCGAATTCGTGAAAGAGATGACTG	TCCGGTACCGGCTTTGTTGATGTCT
pTRV2	GCACGATGAGCTTTATTATTACGG	CTTAAAGAACCGTAGTTTAATGTC
1300-GhCAD35	GGGGCCCGGGGTCGACATGGAGGGAAGAAGGGTCAT	GTATTTAAATGTCGACGTTCAAGGTTGCTTCCAGCAA
1300-GhCAD43	GGGGCCCGGGGTCGACATGGGTAAAGGAGGGAAATC	GTATTTAAATGTCGACGCAGGTTGAACATGACCTTAA
1300-GhCAD45	GGGGCCCGGGGTCGACATGACAAGATTGCCAGAAGA	GTATTTAAATGTCGACGAGAATGAATTTTCAATGTAT
